# Supplementary material for: Using lidar to assess the development of structural diversity in forests undergoing passive rewilding in temperate Northern Europe
Source: PeerJ. 2019 Jan 14;6:e6219. doi: 10.7717/peerj.6219 (PMC6336013; doi:10.7717/peerj.6219)
Supplement: Supplemental Information 10 [file peerj-07-6219-s010.zip]

Archive with 30 entries (30 files):
- Shapefiler/Floejstrup_omrids.CPG
- Shapefiler/Floejstrup_omrids.dbf
- Shapefiler/Floejstrup_omrids.prj
- Shapefiler/Floejstrup_omrids.sbn
- Shapefiler/Floejstrup_omrids.sbx
- Shapefiler/Floejstrup_omrids.shp
- Shapefiler/Floejstrup_omrids.shp.xml
- Shapefiler/Floejstrup_omrids.shx
- Shapefiler/HistorikVorsoe.CPG
- Shapefiler/HistorikVorsoe.dbf
- Shapefiler/HistorikVorsoe.prj
- Shapefiler/HistorikVorsoe.sbn
- Shapefiler/HistorikVorsoe.sbx
- Shapefiler/HistorikVorsoe.shp
- Shapefiler/HistorikVorsoe.shp.xml
- Shapefiler/HistorikVorsoe.shx
- Shapefiler/Stensballe_omrids.cpg
- Shapefiler/Stensballe_omrids.dbf
- Shapefiler/Stensballe_omrids.prj
- Shapefiler/Stensballe_omrids.sbn
- Shapefiler/Stensballe_omrids.sbx
- Shapefiler/Stensballe_omrids.shp
- Shapefiler/Stensballe_omrids.shx
- Shapefiler/Tranbjerg_omrids.cpg
- Shapefiler/Tranbjerg_omrids.dbf
- Shapefiler/Tranbjerg_omrids.prj
- Shapefiler/Tranbjerg_omrids.sbn
- Shapefiler/Tranbjerg_omrids.sbx
- Shapefiler/Tranbjerg_omrids.shp
- Shapefiler/Tranbjerg_omrids.shx
