# Supplementary material for: Using lidar to assess the development of structural diversity in forests undergoing passive rewilding in temperate Northern Europe
Source: PeerJ. 2019 Jan 14;6:e6219. doi: 10.7717/peerj.6219 (PMC6336013; doi:10.7717/peerj.6219)
Supplement: Supplemental Information 10 [file peerj-07-6219-s010.zip › Shapefiler/Floejstrup_omrids.prj]

PROJCS["ETRS89_UTM_zone_32N",GEOGCS["GCS_ETRS_1989",DATUM["D_ETRS_1989",SPHEROID["GRS_1980",6378137.0,298.257222101]],PRIMEM["Greenwich",0.0],UNIT["Degree",0.0174532925199433]],PROJECTION["Transverse_Mercator"],PARAMETER["false_easting",500000.0],PARAMETER["false_northing",0.0],PARAMETER["central_meridian",9.0],PARAMETER["scale_factor",0.9996],PARAMETER["latitude_of_origin",0.0],UNIT["Meter",1.0]]
