# Supplementary material for: Using lidar to assess the development of structural diversity in forests undergoing passive rewilding in temperate Northern Europe
Source: PeerJ. 2019 Jan 14;6:e6219. doi: 10.7717/peerj.6219 (PMC6336013; doi:10.7717/peerj.6219)
Supplement: Supplemental Information 10 [file peerj-07-6219-s010.zip › Shapefiler/Floejstrup_omrids.shp.xml]

<?xml version="1.0" encoding="UTF-8"?>
<metadata xml:lang="da"><Esri><CreaDate>20150220</CreaDate><CreaTime>13351600</CreaTime><ArcGISFormat>1.0</ArcGISFormat><SyncOnce>TRUE</SyncOnce><DataProperties><itemProps><itemLocation><linkage Sync="TRUE">file://\\PC\C$\Vorsoe\Floejstrup_alt\Floejstrup_omrids</linkage><protocol Sync="TRUE">Local Area Network</protocol></itemLocation></itemProps><copyHistory><copy source="C:\Vorsoe\Floejstrup_omrids" dest="\\PC\C$\Vorsoe\Floejstrup_alt\Floejstrup_omrids" date="20150220" time="13351600"></copy></copyHistory></DataProperties></Esri></metadata>
