# Supplementary material for: Using lidar to assess the development of structural diversity in forests undergoing passive rewilding in temperate Northern Europe
Source: PeerJ. 2019 Jan 14;6:e6219. doi: 10.7717/peerj.6219 (PMC6336013; doi:10.7717/peerj.6219)
Supplement: Supplemental Information 10 [file peerj-07-6219-s010.zip › Shapefiler/HistorikVorsoe.shp.xml]

<?xml version="1.0" encoding="UTF-8"?>
<metadata xml:lang="da"><Esri><CreaDate>20141203</CreaDate><CreaTime>12272800</CreaTime><ArcGISFormat>1.0</ArcGISFormat><SyncOnce>TRUE</SyncOnce><DataProperties><lineage><Process ToolSource="c:\program files (x86)\arcgis\desktop10.2\ArcToolbox\Toolboxes\Data Management Tools.tbx\CalculateField" Date="20141203" Time="122728">CalculateField HistorikVorsoe Navn "Vesterskov" VB #</Process><Process ToolSource="c:\program files (x86)\arcgis\desktop10.2\ArcToolbox\Toolboxes\Data Management Tools.tbx\CalculateField" Date="20141203" Time="122808">CalculateField HistorikVorsoe Navn "Østerskov" VB #</Process><Process ToolSource="c:\program files (x86)\arcgis\desktop10.2\ArcToolbox\Toolboxes\Data Management Tools.tbx\CalculateField" Date="20141203" Time="123006">CalculateField HistorikVorsoe Navn "Østermark remisse" VB #</Process><Process ToolSource="c:\program files (x86)\arcgis\desktop10.2\ArcToolbox\Toolboxes\Data Management Tools.tbx\CalculateField" Date="20141203" Time="123039">CalculateField HistorikVorsoe Navn "Østermark" VB #</Process><Process ToolSource="c:\program files (x86)\arcgis\desktop10.2\ArcToolbox\Toolboxes\Data Management Tools.tbx\CalculateField" Date="20141203" Time="123107">CalculateField HistorikVorsoe Navn "Vestermark remisse" VB #</Process><Process ToolSource="c:\program files (x86)\arcgis\desktop10.2\ArcToolbox\Toolboxes\Data Management Tools.tbx\CalculateField" Date="20141203" Time="123121">CalculateField HistorikVorsoe Navn "Vestermark" VB #</Process><Process ToolSource="c:\program files (x86)\arcgis\desktop10.2\ArcToolbox\Toolboxes\Data Management Tools.tbx\CalculateField" Date="20141203" Time="123150">CalculateField HistorikVorsoe Navn "Nordmark" VB #</Process><Process ToolSource="c:\program files (x86)\arcgis\desktop10.2\ArcToolbox\Toolboxes\Data Management Tools.tbx\CalculateField" Date="20141203" Time="123223">CalculateField HistorikVorsoe Navn "Sydmark" VB #</Process><Process ToolSource="c:\program files (x86)\arcgis\desktop10.2\ArcToolbox\Toolboxes\Data Management Tools.tbx\CalculateField" Date="20141203" Time="123434">CalculateField HistorikVorsoe Historik "Skov 1929" VB #</Process><Process ToolSource="c:\program files (x86)\arcgis\desktop10.2\ArcToolbox\Toolboxes\Data Management Tools.tbx\CalculateField" Date="20141203" Time="123454">CalculateField HistorikVorsoe Historik "Skov 1929" VB #</Process><Process ToolSource="c:\program files (x86)\arcgis\desktop10.2\ArcToolbox\Toolboxes\Data Management Tools.tbx\CalculateField" Date="20141203" Time="123512">CalculateField HistorikVorsoe Historik "Remisse" VB #</Process><Process ToolSource="c:\program files (x86)\arcgis\desktop10.2\ArcToolbox\Toolboxes\Data Management Tools.tbx\CalculateField" Date="20141203" Time="123522">CalculateField HistorikVorsoe Historik "Remisse" VB #</Process><Process ToolSource="c:\program files (x86)\arcgis\desktop10.2\ArcToolbox\Toolboxes\Data Management Tools.tbx\CalculateField" Date="20141203" Time="123530">CalculateField HistorikVorsoe Historik "Remisse" VB #</Process><Process ToolSource="c:\program files (x86)\arcgis\desktop10.2\ArcToolbox\Toolboxes\Data Management Tools.tbx\CalculateField" Date="20141203" Time="123538">CalculateField HistorikVorsoe Historik "Remisse" VB #</Process><Process ToolSource="c:\program files (x86)\arcgis\desktop10.2\ArcToolbox\Toolboxes\Data Management Tools.tbx\CalculateField" Date="20141203" Time="123553">CalculateField HistorikVorsoe Historik "Skov 1929" VB #</Process><Process ToolSource="c:\program files (x86)\arcgis\desktop10.2\ArcToolbox\Toolboxes\Data Management Tools.tbx\CalculateField" Date="20141203" Time="123602">CalculateField HistorikVorsoe Historik "Skov 1929" VB #</Process><Process ToolSource="c:\program files (x86)\arcgis\desktop10.2\ArcToolbox\Toolboxes\Data Management Tools.tbx\CalculateField" Date="20141203" Time="123624">CalculateField HistorikVorsoe Historik "Mark 1929" VB #</Process><Process ToolSource="c:\program files (x86)\arcgis\desktop10.2\ArcToolbox\Toolboxes\Data Management Tools.tbx\CalculateField" Date="20141203" Time="123633">CalculateField HistorikVorsoe Historik "Mark 1929" VB #</Process><Process ToolSource="c:\program files (x86)\arcgis\desktop10.2\ArcToolbox\Toolboxes\Data Management Tools.tbx\CalculateField" Date="20141203" Time="123644">CalculateField HistorikVorsoe Historik "Mark 1979" VB #</Process><Process ToolSource="c:\program files (x86)\arcgis\desktop10.2\ArcToolbox\Toolboxes\Data Management Tools.tbx\CalculateField" Date="20141203" Time="123650">CalculateField HistorikVorsoe Historik "Mark 1979" VB #</Process><Process ToolSource="c:\program files (x86)\arcgis\desktop10.2\ArcToolbox\Toolboxes\Data Management Tools.tbx\CalculateField" Date="20150503" Time="171556">CalculateField HistorikVorsoe Areal [Areal] VB #</Process></lineage><itemProps><itemLocation><linkage Sync="TRUE">file://\\PC\C$\Vorsoe\shape_Vorsoe\HistorikVorsoe</linkage><protocol Sync="TRUE">Local Area Network</protocol></itemLocation></itemProps><copyHistory><copy source="C:\Vorsoe\HistorikVorsoe" dest="\\PC\C$\Vorsoe\shape_Vorsoe\HistorikVorsoe" date="20150210" time="09054900"></copy></copyHistory></DataProperties></Esri></metadata>
